# Supplementary material for: Fine-tuning carbapenem resistance by reducing porin permeability of bacteria activated in the selection process of conjugation
Source: Sci Rep. 2018 Oct 15;8:15248. doi: 10.1038/s41598-018-33568-8 (PMC6189183; doi:10.1038/s41598-018-33568-8)
Supplement: Supplementary file 2 — Dataset S1. [file 41598_2018_33568_MOESM2_ESM.xlsx]

## Sheet: Sheet1
Locus	gene		log2(NDM-TC/NDM-T21a)
b1420	mokB		-12.2315
b1040	csgD		-8.6999
b1137	ymfD		-8.66242
b1039	csgE		-7.87393
b0929	ompF		-5.88278
b3629	waaS		-5.45012
b1550	gnsB		-5.01143
b2000	flu		-4.72209
b4515	ybgT		-4.59111
b2215	ompC		-4.53152
b1139	lit		-4.1969
b1182	hlyE		-4.18003
b2749	ygbE		-3.79301
b3594	yibA		-3.61613
b1138	ymfE		-3.51883
b1166	ariR		-3.41449
b1469	narU		-3.31496
b2352	gtrS		-3.20804
b2763	cysI		-3.12232
b1388	paaA		-2.89992
b0329	yahO		-2.8581
b2036	glf		-2.84746
b1466	narW		-2.84746
b2419	yfeK		-2.82953
b3566	xylF		-2.71147
b4367	fhuF		-2.49466
b3626	waaJ		-2.45822
b4045	yjbJ		-2.42321
b3645	dinD		-2.41449
b1265	trpL		-2.38534
b1467	narY		-2.36558
b2764	cysJ		-2.26249
b1468	narZ		-2.21075
b1051	msyB		-2.19317
b4127	yjdJ		-2.18003
b2423	cysW		-2.16296
b3219	yhcF		-2.16296
b4279	yjhB		-2.15146
b2001	yeeR		-2.12232
b0537	intD		-2.11303
b1390	paaC		-2.09257
b0926	ycbK		-2.06246
b4280	yjhC		-2.01313
b0601	ybdM		5.11689
b0614	citX		4.29975
b4132	cadB		4.15536
b1514	lsrC		3.61458
b1492	gadC		3.60369
b1194	ycgR		3.52634
b1515	lsrD		3.51345
b1493	gadB		3.46069
b1518	lsrG		3.43099
b3511	hdeD		3.38809
b3517	gadA		3.31925
b1517	lsrF		3.16342
b2923	argO		3.15866
b4024	lysC		3.10999
b4685	yrbN		3.07736
b1887	cheW		3.05768
b1890	motA		2.97678
b4123	dcuB		2.96876
b1516	lsrB		2.96692
b3491	yhiM		2.96633
b3525	yhjH		2.92124
b1513	lsrA		2.86417
b4122	fumB		2.84721
b1882	cheY		2.83343
b4006	purH		2.71782
b0602	ybdN		2.6444
b0792	ybhR		2.61639
b1227	narI		2.57565
b0032	carA		2.5704
b1884	cheR		2.56057
b4687	shoB		2.55769
b1226	narJ		2.54699
b0796	ybiH		2.52824
b3514	mdtF		2.52606
b4592	yccB		2.5038
b4464	ygfQ		2.46649
b0002	thrA		2.46194
b1224	narG		2.43146
b0978	appC		2.42608
b3513	mdtE		2.34601
b1885	tap		2.3368
b4070	nrfA		2.33344
b0615	citF		2.32247
b1925	fliS		2.30953
b1511	lsrK		2.30215
b1888	cheA		2.30191
b4087	alsA		2.29975
b3769	ilvM		2.29975
b1225	narH		2.28561
b3093	exuT		2.27683
b1889	motB		2.27356
b0795	ybhG		2.26127
b4117	adiA		2.25321
b4355	tsr		2.23936
b1660	ydhC		2.22936
b4005	purD		2.22462
b1886	tar		2.2076
b1926	fliT		2.18754
b1519	tam		2.18698
b0975	hyaD		2.18414
b1521	uxaB		2.16396
b3366	nirD		2.15536
b2499	purM		2.14987
b1923	fliC		2.14239
b0976	hyaE		2.13887
b1082	flgK		2.12675
b1883	cheB		2.11255
b4072	nrfC		2.10265
b1742	ves		2.09506
b0979	appB		2.09186
b4115	adiC		2.08876
b0957	ompA		2.07785
b4071	nrfB		2.05623
b4073	nrfD		2.04951
b4064	yjcD		2.03989
b4318	fimF		2.00697
b1924	fliD		2.00054
