# Supplementary material for: Fine-tuning carbapenem resistance by reducing porin permeability of bacteria activated in the selection process of conjugation
Source: Sci Rep. 2018 Oct 15;8:15248. doi: 10.1038/s41598-018-33568-8 (PMC6189183; doi:10.1038/s41598-018-33568-8)
Supplement: Supplementary file 3 — Dataset S2. [file 41598_2018_33568_MOESM3_ESM.xlsx]

## Sheet: Sheet1
Locus	gene		log2(NDM-TC/NDM-T21a)
D616_p59019	iscr1		3.5235
D616_p59028	blaDHA-1		2.36991
D616_p59082	NA		2.27473
D616_p59017	armA		-3.0063
D616_p59100	traX		-2.03044
