# Supplementary material for: Fine-tuning carbapenem resistance by reducing porin permeability of bacteria activated in the selection process of conjugation
Source: Sci Rep. 2018 Oct 15;8:15248. doi: 10.1038/s41598-018-33568-8 (PMC6189183; doi:10.1038/s41598-018-33568-8)
Supplement: Supplementary file 4 — Dataset S3. [file 41598_2018_33568_MOESM4_ESM.xlsx]

## Sheet: Sheet1
Locus	gene		log2(NDM-TC/NDM-T21a)
b0463	acrA		-0.0340495
b0462	acrB		0.256346
b2470	acrD		1.12424
b3265	acrE		-0.261948
b3266	acrF		-0.620787
b2074	mdtA		0.874435
b2075	mdtB		-0.465016
b2076	mdtC		-0.0692263
b2077	mdtD		-0.0810795
b3513	mdtE		2.55973
b3514	mdtF		3.13554
b1053	mdtG		0.525458
b1065	mdtH		0.422459
b1599	mdtI		1.07748
b1600	mdtJ		1.46119
b1663	mdtK		-0.0357759
b3710	mdtL		0.324165
b4337	mdtM		2.41292
b4082	mdtN		-0.0925663
b4081	mdtO		1.85432
b4080	mdtP		0.189831
b2139	mdtQ		-1.63368
b3035	tolC		-0.220554
